# Supplementary material for: Legume cover under Camellia oleifera forests enhances understory biomass carbon storage and soil CO2 flux but declines soil inorganic carbon storage on a karst steep slope
Source: Front Microbiol. 2026 Jan 26;16:1714945. doi: 10.3389/fmicb.2025.1714945 (PMC12883653; doi:10.3389/fmicb.2025.1714945)
Supplement: Supplementary file 4 [file Table_1.xlsx]

## Sheet: Sheet1
	Table.S1 Significant differences in bacterial and fungal composition between cropping cover (CC) and non-cropping cover (NC)
	Kingdom	Method	Result
	Bacteria	Adonis	Group	Df	SumsOfSqs	MeanSqs	F.Model	R2	Pr(>F)
			CC-NC	1(14)	0.78344(2.09472)	0.78344(0.14962)	5.23609	0.2722(0.7278)	0.001
		Anosim	Group	R-value	P-value
			CC-NC	0.77511	0.001
		Mrpp	Group	A	observed-delta	expected-delta	Significance
			CC-NC	0.11783	0.53994	0.61207	0.001
	Fungi	Adonis	Group	Df	SumsOfSqs	MeanSqs	F.Model	R2	Pr(>F)
			CC-NC	1(14)	0.75691(2.4752)	0.75691(0.1768)	4.28117	0.23418(0.76582)	0.001
		Anosim	Group	R-value	P-value
			CC-NC	0.70201	0.001
		Mrpp	Group	A	observed-delta	expected-delta	Significance
			CC-NC	0.09516	0.58793	0.64976	0.001
