# Supplementary material for: Legume cover under Camellia oleifera forests enhances understory biomass carbon storage and soil CO2 flux but declines soil inorganic carbon storage on a karst steep slope
Source: Front Microbiol. 2026 Jan 26;16:1714945. doi: 10.3389/fmicb.2025.1714945 (PMC12883653; doi:10.3389/fmicb.2025.1714945)
Supplement: Supplementary file 5 [file Table_2.xlsx]

## Sheet: output
Understory vegetation aboveground biomass carbon storage	Individual Pr(>I)				Individual Pr(>I)					Individual Pr(>I)
	Microbiota 0.3409 1				Plantrichness 0.4124 8e-04 ***					UVAB 0.7188 2e-04 ***
	Plant 0.3219 4e-04 ***				Plantbiomass 0.5497 9e-04 ***					VRB 0.2371 0.05719
	Soil 0.3372 0.88461
Vegetation root biomass carbon storage	Individual Pr(>I)				Individual Pr(>I)					Individual Pr(>I)
	Microbiota 0.3490 1				Plantrichness 0.3334 0.0025 **					UVAB 0.3084 0.0217 *
	Plant 0.3486 1e-04 ***				Plantbiomass 0.6659 4e-04 ***					VRB 0.6907 2e-04 ***
	Soil 0.3024 0.83142
Soil inorganic carbon storage	Individual Pr(>I)				Individual Pr(>I)
	Microbiota 0.3934 0.9988				Plantrichness 0.3636 0.0021 **
	Plant 0.2226 0.0136 *				Plantbiomass 0.2948 0.07139
	Soil 0.3840 0.80782
Soil CO2 flux	Individual Pr(>I)				Individual Pr(>I)					Individual Pr(>I)				Individual Pr(>I)					Individual Pr(>I)						Individual Pr(>I)
	Microbiota 0.4215 0.9978				Plantrichness 0.3119 0.0061 **					UVAB 0.4161 0.0075 **				Microbialrichness 0.1666 0.28517					Microbialnetworkcomplexity 0.1747 0.71353						BNS 0.329 0.0226 *
	Plant 0.2548 0.0098 **				Plantbiomass 0.3829 0.0192 *					VRB 0.2783 0.0301 *				Microbialstrategy 0.2017 0.0367 *					Microbialnetworkstability 0.3447 0.0023 **						FNS 0.329 0.0206 *
	Soil 0.3237 0.57794													Microbialnetwork 0.3374 0.64594					Microbialcommunitystability 0.1694 0.06789
Soil N2O flux	Individual Pr(>I)				Individual Pr(>I)					Individual Pr(>I)				Individual Pr(>I)
	Microbiota 0.5419 0.26227				BOA 0.1383 0.15668					Microbialnetworkcomplexity 0.1341 0.15408				ST 0.1695 0.11169
	Plant 0.1167 0.14199				BPE 0.2670 0.0374 *					Microbialnetworkstability 0.2337 0.0429 *				SWC 0.2996 0.0273 *
	Soil 0.3415 0.85581
Global warming potential	Individual Pr(>I)
	Microbiota 0.4219 0.9988				Individual Pr(>I)					Individual Pr(>I)				Individual Pr(>I)					Individual Pr(>I)						Individual Pr(>I)						Individual Pr(>I)
	Plant 0.2545 0.0084 **				Plantrichness 0.3112 0.007 **					UVAB 0.4163 0.0087 **				BOA 0.2781 0.0341 *					Microbialstrategy 0.2002 0.0411 *						Microbialnetworkcomplexity 0.1754 0.71473						BNS 0.3273 0.0209 *
	Soil 0.3235 0.57324				Plantbiomass 0.3816 0.0211 *					VRB 0.2760 0.0332 *				BPE 0.1652 0.12029					Microbialrichness 0.1649 0.28957						Microbialnetworkstability 0.3426 0.003 **						FNS 0.3273 0.0207 *
																			Microbialnetwork 0.3374 0.64344						Microbialcommunitystability 0.1684 0.07169

## Sheet: R code
	The contributions in the manuscript were analyzed by using the “rdacca.hp” package. This package comes from the article “Generalizing hierarchical and variation partitioning in multiple regression and canonical analyses using the rdacca.hp R package” (Lai et al. 2022) published in Methods in Ecology and Evolution, which provides a elaboration on how to use this package to partition the contributi…
